# Supplementary material for: The effects of aging on the BTBR mouse model of autism spectrum disorder
Source: Front Aging Neurosci. 2014 Sep 1;6:225. doi: 10.3389/fnagi.2014.00225 (PMC4150363; doi:10.3389/fnagi.2014.00225)
Supplement: Figure S2 — Collective Textrous! analysis of differentially-regulated hippocampal protein subsets. Functional hierarchical word-clouds were generated from the upregulated (BTBR:WT iTRAQ ratio >1.2) (A) and downregulated (BTBR:WT iTRAQ ratio < 0.8) hippocampal protein data sets. [file DataSheet2.ZIP]

Archive with 1 entries (1 files):
- Figure-S2.tif
